# Supplementary material for: Targeting MYC Regulation with Polypurine Reverse Hoogsteen Oligonucleotides
Source: Int J Mol Sci. 2022 Dec 26;24(1):378. doi: 10.3390/ijms24010378 (PMC9820101; doi:10.3390/ijms24010378)
Supplement: Supplementary file 1 [file ijms-24-00378-s001.zip]

Archive with 1 entries (1 files):
- ijms-2039080-supplementary.pdf
